# Supplementary material for: The Yeast Saccharomyces cerevisiae as a Model to Study the Anti-Aging Activity of Phycocyanin
Source: Int J Mol Sci. 2026 Jan 18;27(2):960. doi: 10.3390/ijms27020960 (PMC12842097; doi:10.3390/ijms27020960)
Supplement: Supplementary file 1 [file ijms-27-00960-s001.zip]

Archive with 1 entries (1 files):
- ijms-4030216-supplementary.pdf
